# Supplementary material for: Preparation, Characterization and In Vitro Biological Activities of New Diphenylsulphone Derived Schiff Base Ligands and Their Co(II) Complexes
Source: Molecules. 2022 Dec 5;27(23):8576. doi: 10.3390/molecules27238576 (PMC9741402; doi:10.3390/molecules27238576)
Supplement: Supplementary file 1 [file molecules-27-08576-s001.zip]

Archive with 1 entries (1 files):
- molecules-2023508-supplementary.pdf
